# Supplementary material for: Transcriptome-Wide Identification and Characterization of MYB Transcription Factor Genes in the Laticifer Cells of Hevea brasiliensis
Source: Front Plant Sci. 2017 Nov 15;8:1974. doi: 10.3389/fpls.2017.01974 (PMC5694821; doi:10.3389/fpls.2017.01974)
Supplement: Supplementary file 2 [file Table_2.XLSX]

## Sheet: Sheet1
	Table S2 Physicochemical properties of HblMYB transcription factor
	Gene	ORF length（bp）	Amino acid count	Protein M.W.	pI	Instability index	Aliphatic index	Grand average of hydropathicity	gene sequence
				(kDa)
	HblMYB1	783	261	29.68	5.87	54.17	62.31	-0.857	ATGGGAAGGCAACCTTGTTGTGACAAGTTTGGGGTGAAGAAGGGACCTTGGACAGCTGAGGAGGACAGAAAGTTAGTCAATTTTATTCTCACGCATGGCCAATGTTGTTGGCGCGCAGTCCCCAAGCTCGCTGGGCTCCGCCGCTGCGGCAAGAGCTGCCGCCTTCGCTGGACTAATTACCTACGCCCTGACTTGAAGAGAGGCCTTCTTAATGAAGCTGAGGAACAACTAGTTATTGAGCTCCATGCCCGTCTTGGCAATAGGTGGTCCAAGATTGCCGCAAGATTGCCTGGAAGAACTGATAATGAGATCAAGAATCACTGGAATACCCACATCAAGAAAAAGCTGATTAAGATGGGAATTGATCCAGTTACACATGAGCCTCTCCATAAACAAGAA…
	HblMYB2	1494	498	56.65	9.24	52.44	84.17	-0.488	ATGGACGCCAAGGACATTCTAGGATTGCCCAAAACTCCATTGCCAATAACGCAAGAAAAAAAATCCCAACCCAAGAAGGACTCCCAGAGAAAACCCGATGGCATTTCCCGCGAGGTTTATGCGCTTACTGGCGGCTTGGCACCCCTTATGCCGTCAATTGATACCAGTCAGTTGAAACGGCGACCACCATCGGACGAGAAGATCACATGGCAGTGGCTTCCTTTTACAAATTCAGCTCGTAAAGATAATCTCCAGCTTTACCATTGGGTCAGAGTTGTAAATGGTGTCCCACCAACTGGCGACTATTCCTTTGCTAAGTATAACAAGTCTGTTGATATTGTCAGATATACCGATGAAGAGTATGAGAAGTATTTGACTGATCCTACATGGACCAAGGAA…
	HblMYB3	1068	356	41.05	9.44	60.12	70.96	-0.916	ATGAAGGAGAGGCAGCGTTGGAGAGCTGAAGAGGACGCTTTGTTACGTGCATATGTTAAACAATATGGTCCAAAAGAGTGGAACCTTGTGTCACAGCGCATGAACACAACCCTAAACAGGGATGCCAAATCCTGCTTAGAAAGGTGGAAGAACTACCTCAAGCCTGGTATAAAGAAAGGATCCCTTACTGAAGAAGAGCAGCGTCTTGTTATCCGACTTCAAGCCAAACACGGTAACAAATGGAAGAAAATCGCGGCTGAAGTTCCAGGCCGAACTGCTAAGAGACTTGGAAAGTGGTGGGAAGTGTTCAAGGAGAAGCAGCAAAGAGAGCAGAAGGAAAACAACAAGACAGTAGAACCAATTGACGAGGGCAAATACGATAGGATTCTAGAGACTTTT…
	HblMYB4	1083	361	39.59	9.13	35.32	68	-0.482	ATGGTGTCGGTGAACCCCAACCCAGCTCAGGGGTTTTACTTCTTCGATCCCATGGGTATGGGACTTACTGGTCTGAATTCTCTACGGCCGCCGATGACTTCTACCAATACTACTACTACTGACACCACTATTGCTACTAATACAACGGCGGTTAACACTTCGGCTTCCACGACGAGTGCGGCTGCTAATACTGTAGCATTTGCGGACGATCCGAGTAAGAAGATCCGGAAACCGTATACTATCACTAAGTCTAGAGAAAGCTGGACGGAACAAGAGCACGACAAGTTTCTAGAAGCTCTTCAACTATTTGATCGTGACTGGAAGAAGATCGAAGCATTTGTTGGATCTAAGACCGTCATCCAGATACGTAGCCATGCACAGAAGTACTTTCTGAAGGTT…
	HblMYB5	768	256	28.57	9.12	51.92	73.14	-0.651	ATGGGAAGGTCTCCTTGCTGTGAAAAAGCTCATACAAATAAAGGTGCATGGACCAAAGAAGAAGATGATCGCCTTATTGCTTATATTAGAGCTCATGGTGAAGGTTGCTGGCGTTCTCTTCCCAAAGCTGCAGGCCTTCTTAGATGTGGCAAAAGTTGCAGACTCCGTTGGATCAACTATCTAAGACCTGACCTTAAACGTGGCAATTTTACCGAAGAAGAAGATGAACTCATTATCAAACTGCACAGCCTCCTTGGCAACAAATGGTCTCTTATAGCTGGGAGATTACCAGGAAGAACAGATAATGAGATAAAGAATTATTGGAACACACATATAAGAAGAAAGCTTTTGAGCAGAGGAATAGATCCTGCAACCCACAGGCCACTTAACGAGCCGGCA…
	HblMYB6	933	311	35.03	8.73	58.07	60.13	-0.859	ATGGATCGGGGAATTGAAATCCTCTCTCCAGCCTCTTATCTTCAGAATTCCAATTGGTTGTTTCCAGAAACCAGGGCTACCAAATGGACCCCTGAAGAAAACAAGCAGTTTGAGAATGCGCTGGCCTTATATGATAAGGATGAACCTGATCGATGGCAGAAAGTTGCAGCCGTGATCCCAGGCAAGACTGTTGGTGATGTAATCAAACAGTATAGGGAATTGGAGGAAGATGTCAGTGATATAGAGGCAGGGCTGATCCCAATTCCTGGATACAGCAGCAGTGATGCTTTTACTTTGGAGTGGTTCAATAATAATCAAGGTTACGATGGCTTCAGACACTATTATACTCCTGGAGGCAAGAGAACCACCGCTGCCAGGTCTTCTGAGCAGGAAAGGAAG…
	HblMYB7	1098	366	37.89	8.27	51.21	64.11	-0.325	ATGGCTGTTACTGGCAAGGATGTGGATCGGATCAAGGGTCCGTGGAGCCCCGAGGAAGACGAAGCGTTACAGATGCTGGTCCAGAAGCACGGACCCAGAAACTGGTCCTTGATAAGCAAATCTATTCCCGGCCGATCCGGTAAGTCTTGTCGCCTCCGATGGTGCAACCAGCTCTCCCCTCAGGTAGAGCACCGCGCCTTCACTCCTGAAGAGGATGAGACTATCATACGTGCCCACGCTCACTTCGGCAACAAGTGGGCCACTATCGCCCGCCTCCTCAATGGTCGGACCGATAACGCTATTAAGAACCACTGGAACTCTACTTTGAAGCGGAAGTGCTCATCGTCGATGGTGGACGACGTTAGTTTTGGCAGCCGGGATGCGTACGATGGTAATTTG…
	HblMYB8	756	252	28.7	8.81	53.46	67.61	-0.758	ATGATGGGTTGGGGAGATTTTCCTCAGCAAGGGTGGAGGAAAGGTCCTTGGACTCTTGAAGAGGACAAGTTGCTCAGTGAATATGTCAAATTGCATGGAGAAGGAAGATGGAGCTCTGTGGCTAGGTGTGCAGGTTTGAATAGGAGTGGCAAGAGCTGCAGGCTGAGGTGGGTGAATTACCTCAGGCCTGGCCTTAAGAGAGGCCAAATAACACCTCAAGAGGAAGGCATCATCATTGAACTGCATGCTCTCTGGGGCAACAAGTGGTCGACTATTGCTAGATACTTGCCAGGGAGAACAGACAATGAGATAAAGAACTATTGGAGAACCCATTTCATGAAAAGAGAAAAATCCTCTAATCAGAAACAAGAAAAGCAAAAAGCTCAAGTTCTTAATAAA…
	HblMYB9	960	320	34.52	9.01	59.41	73.7	-0.52	ATGGCTTCTACGGCGAGAAAAGACGTCGATCGGATCAAAGGTCCATGGAGTCCCGAAGAAGACGAGGCGTTGCGAAGACTGGTCCAAAACTATGGCCCTAGAAACTGGTCTTTAATAAGCAAATCGATTCCTGGTCGATCTGGCAAGTCGTGCCGGTTGCGATGGTGTAACCAGCTTTCCCCTGAGGTCGAACACAGGCCCTTTTCACCTGAAGAAGATGAAACCATTATCCGTGCCCATGCTCGTTTCGGCAACAAGTGGGCCACCATAGCTCGCCTCCTCAATGGCCGCACAGATAACGCCATCAAAAACCATTGGAACTCCACCCTCAAGCGAAAATGTTCTTCCTTCACTGACGACTTAAGCGACGATGCAGACGCCCGACAACCTCTCAAAAGA…
	HblMYB10	741	247	27.24	8.42	55.68	58.41	-0.739	ATGGAAGCAATGAACGTGTGTTCTACTTCTTCAGAATCTTCTTCTTCCGAGTCTTCTTTTAATGGCGATTCTACACCAAGAAACGCAAACAAACAGGAGCGGATCAAAGGTCCGTGGAGTGCAGAGGAGGATCGGATTCTTACCCGCCTTGTTGAGCGACACGGGCCCAGAAATTGGTCCCTAATAAGCCGATACATTAAGGGGCGATCGGGTAAATCTTGTAGGCTCAGATGGTGCAATCAGCTAAGCCCAAACGTGGAGCACCGTCCGTTTTCTCCAGCTGAAGATGAGACCATTTTGGCCGCCCATGCTAGGTACGGTAACCGGTGGGCCACCATTGCCCGTTTGCTGCCGGGTCGAACTGATAATGCTGTGAAGAACCATTGGAACTCGACGTTG…
	HblMYB11	945	315	36.05	5.92	63.64	66.5	-0.692	ATGCACAGCATGAGAGCACCTAGTGTAACAAAAAGGATGTGCAATTCTAGAGAAAAGGAAAGCGAGCTAAGAAGAGGTCCTTGGACCCTTGAAGAAGATACTTTGCTCACTCATTACATTGCTCGTCATGGTGAAGGTCGTTGGAATATGTTAGCAAACTATGCAGGACTGAAGAGAACAGGAAAGAGTTGCAGATTGAGATGGCTGAATTATCTAAAACCTGATATTAAGCGTGGCAATCTTACTCCACAAGAACAGCTCTTGATCCTTGAACTGCACTCCAAGTGGGGTAACAGGTGGTCAAAAATTGCACAGCATCTGCCTGGAAGGACTGACAATGAGATCAAGAACTACTGGAGAACAAGGGTGCAAAGGCAGGCACGTCAGCTCAATATTGAG…
	HblMYB12	963	321	35.16	6.5	62.26	72.64	-0.585	ATGTCTTCTGTGTCATCATCTTCTTTAAGCAAGAAGAGCTTAAGCAGCTCTAGTGATGATGATTCTTCTGATAAGCTTAGGAGAGGCCCATGGACGCTCGAAGAAGACAATCTCCTCGTTCATTACATTGCTCGTCATGGCGAGGGTCGATGGAATTTGCTTGCAAAATGTGCAGGATTGAGAAGAACAGGCAAGAGTTGCAGACTCAGATGGCTGAATTATCTAAAACCAGATGTTAAGCGTGGAAATCTTACACCTCAAGAACAGCTCTTGATTCTTGATCTCCATTCAAAGTGGGGTAACAGGTGGTCGAAAATTGCACAACATTTACCAGGAAGAACGGACAACGAAATCAAGAACTACTGGAGAACTAGAGTGCAGAAACAGGCAAGGCACCTA…
	HblMYB13	903	301	34.28	9.02	54.25	61.2	-0.981	ATGGGACGCTCCCCTTGCTGTGAGAAAGCTCATACCAACAAAGGAGCCTGGACCAAAGAGGAAGACCAACGCCTCATCGAGTACATCCGCATCCATGGCGAAGGCTGCTGGCGTTCCCTCCCTAAAGCTGCTGGATTGCTTAGATGTGGCAAGAGTTGCAGACTTCGATGGATAAACTATCTTAGGCCTGATCTTAAAAGAGGGAACTTTACTGATGAAGAAGATGAGCTTATTATTAAGTTTCACAGCTTGCTAGGCAACAAATGGTCTCTAATAGCTGGAAGATTACCAGGAAGAACAGATAATGAGATCAAGAACTACTGGAACACCCACATCAAGCGTAAGTTAATTAGCCGAGGCATTGACCCACAAACTCATGGCCCGCGCAACGAAAAAACC…
	HblMYB14	924	308	34.76	8.77	44.45	65.47	-0.869	ATGGGACGCTCACCTTGCTGTGAGAAAGCTCACACCAACAAAGGAGCTTGGACTAAGGAGGAAGACGAGCGCCTTATTGACTACATCCGCGTCCATGGTGAAGGCTGTTGGCGTTCCCTCCCTAAAGCTGCTGGATTGCTTAGATGTGGCAAGAGTTGCAGACTTCGATGGATAAACTATCTTAGGCCTGATCTTAAAAGAGGGAACTTTACTGATGAAGAAGATGAGCTTATTATTAAGCTTCATAGTTTGCTAGGCAACAAATGGTCTGTAATAGCTGGAAGATTACCAGGAAGAACAGATAATGAGATCAAGAACTACTGGAACACCCATGTCAAGCGCAAGCTAATTAGCCGAGGCATTGATCCACAAACTCACCGTCCGCTCAACGAAAAAACC…
	HblMYB15	1206	402	39.9	5.26	39.72	73.42	-0.512	ATGGAAATCGATTTGAAGGAGAAGACATTTGTCGAAGTCGACGGCACCAACTCAGGAGACGGCGGTGGAGAAGACGGCGCCGGCAGCGGAGATGATTTGTTGCTGGCTGTAGGAGAGGGAGGCGGAAGCGGCCAAGCATGTAGAGACAGAGTTAAAGGCCCTTGGTCCCCTGAAGAGGATGCGATCCTCAGTCGATTAGTCAGCAAATTTGGCGCCAGGAATTGGAGCTTGATCGCCCGAGGAATCGCCGGGAGATCTGGTAAGTCTTGCCGGCTCCGGTGGTGTAATCAGCTTGACCCGGCTGTTAAGCGCAAGCCATTTACTGATGAGGAAGATCATATCATAGCTGCGGCCCATGCAGTTCATGGAAATAAATGGGCAGTAATTGCAAGACTTCTA…
	HblMYB16	1116	372	39.86	5.33	38.91	74.47	-0.498	ATGGAAATCGATTTGAAGGAGAAGACATTTGTCGAAGTCGACGGCACCAACTCAGGAGACGGCGGTGGAGAAGACGGCGCCGGCAGCGGAGATGATTTGTTGCTGGCTGTAGGAGAGGGAGGCGGAAGCGGCCAAGCATGTAGAGACAGAGTTAAAGGCCCTTGGTCCCCTGAAGAGGATGCGATCCTCAGTCGATTAGTCAGCAAATTTGGCGCCAGGAATTGGAGCTTGATCGCCCGAGGAATCGCCGGGAGATCTGGTAAGTCTTGCCGGCTCCGGTGGTGTAATCAGCTTGACCCGGCTGTTAAGCGCAAGCCATTTACTGATGAGGAAGATCATATCATAGCTGCGGCCCATGCAGTTCATGGAAATAAATGGGCAGTAATTGCAAGACTTCTA…
	HblMYB17	1707	569	61.78	5.15	55.44	70.51	-0.567	ATGAGTCACACGACAAATGAGAGCGACGATGGGGTGCTTTCCAGGGATCAAATTGAACCCCCATTGGCTGAGGAAGGTAGCTCCGGTGGAAGTGCAAATGGAGGAGTCGTGCTGAAAAAAGGGCCATGGACATCTGCTGAAGATGGAATTTTGATAGAATATGTGAAGAAGCATGGGGAAGGGAATTGGAATGCGGTTCAGAAGCATTCAGGGCTTTCCCGATGTGGCAAAAGCTGCAGATTACGGTGGGCCAATCACCTGAGGCCTAATTTGAAGAAAGGGGCATTTACTCAAGAAGAAGAACAGCTAATCATTGAACTCCATGCCAAGATGGGAAACAAATGGGCACGCATGGCTGCACATTTGCCTGGTCGTACGGACAATGAGATAAAGAATTAC…
	HblMYB18	1701	567	61.7	5.14	56.81	69.49	-0.604	ATGAGTCACACGACAAATGAGAGCGACGATGGGGTGCTTTCCAGGGATCAAATTGAACCCCCATTGGCTGAGGAAGGTAGCTCCGGTGGAAGTGCAAATGGAGGAGTCGTGCTGAAAAAAGGGCCATGGACATCTGCTGAAGATGGAATTTTGATAGAATATGTGAAGAAGCATGGGGAAGGGAACTGGAATGCCGTTCAGAAGCACTCAGGGCTTTCCCGGTGTGGCAAAAGCTGCAGATTACGGTGGGCCAATCACCTGAGGCCTAATTTGAAGAAAGGGGCATTTACTCAAGAAGAAGAACAGCTAATCATTGAACTCCATGCCAAGATGGGAAACAAATGGGCACGCATGGCTGCACATTTGCCTGGTCGTACGGACAATGAGATAAAGAATTAC…
	HblMYB19	1440	480	54.29	6.69	61.6	69.46	-0.802	ATGCAAGAACCAAAGACGAAGAGCAATGGTGGTAATGAAGATTCCAAGAAGAAGGAAAGGCATATAGTTACCTGGACTCAACAGGAGGATGATATTCTCCGCCAGCAAATTAGCTTGCATGGAACTGAAAATTGGGCGATCATTGCTTCTAAATTCAAGGACAAAACAACAAGACAATGTAGAAGAAGATGGTACACATATTTGAATTCTGATTTCAAGAAGGGGGGATGGTCGCCAGAGGAAGACATGCTCTTGTGTGAGGCCCAGAAAATATTCGGTAACAGATGGACGGAAATAGCCAAAGTTGTTTCTGGCAGAACGGATAACGCTGTGAAGAATCGGTTCTCCACTCTGTGCAAAAAGAGAGCGAAATATGAGGCTTTAGCAAAAGAGAATAAA…
	HblMYB20	1125	375	42.04	8.68	60.42	61.82	-0.842	ATGGAGCTATTCCCAGCTCAACCAGATTTATCTCTCCAAATTAGCCCACCCAACAGCAAACCCTCATCAACATGGAGAAGAACAGAAGAAGAGATGGGTTTGGGATTCTGGAAGAGAGCTTTGGACTCCAGAAACACTATGTCTTCATTGGCAAAACCTGATGCCTGTTTTGAGCTCTCACTATCAAATCCAAGGGTTTCAGAGTCCAACTCCAACCATTTTCACCTTCTCCAAAACAACAGCAATTACAATGGTAACAATGTTTTCGATTATTTACCACAAAACCAGTACCAACACCAACTCCAACAAAACCATCTTCATCATCACCATCCTCTCTTTCAGCAGCAGCAGCAGCAGCAACAAGGGCTAAGCCAAGAGCTTGGTTTATTGAGACCCATC…
	HblMYB21	1674	558	61.64	8.89	53.82	66	-0.695	ATGGGTGAGGTGAAGATAGAGGAGTGCTGCCTTGAAAATAAGCAATTAACGGCGGCTTCAAGCTCGTCTATATCTGAAGGCAGTGGCAGTGCTATTCTCAAGTCTCCCGGAGTATCCAGTCCAGCAACAGCTTCGCCAACTCATAGGAGAACCACTGGGCCAATAAGGCGAGCAAAAGGTGGCTGGACTCCAGAGGAGGATGAAACGTTAAGAAATGCTGTTGCTGCTTTTAAGGGGAAAAGTTGGAAGAAAATAGCTGAGTTTTTTCCTGATAGATCAGAAGTGCAATGTCTACATAGATGGCAGAAGGTTCTTAATCCTGATCTTGTTAAAGGACCTTGGACTCAAGAGGAGGATGATAAAATAACTGTACTGGTAGCAAAATATGGACCCACAAAG…
	HblMYB22	1554	518	57.52	9.08	54.31	65.07	-0.751	ATGGGTGAGGTGAAGATAGAGGAGTGCTGCCTTGAAAATAAGCAATTAACGGCGGCTTCAAGCTCGTCTATATCTGAAGGCAGTGGCAGTGCTATTCTCAAGTCTCCCGGAGTATCCAGTCCAGCAACAGCTTCGCCAACTCATAGGAGAACCACTGGGCCAATAAGGCGAGCAAAAGGTGGCTGGACTCCAGAGGAGGATGAAACGTTAAGAAATGCTGTTGCTGCTTTTAAGGGGAAAAGTTGGAAGAAAATAGCTGAGTTTTTTCCTGATAGATCAGAAGTGCAATGTCTACATAGATGGCAGAAGGTTCTTAATCCTGATCTTGTTAAAGGACCTTGGACTCAAGAGGAGGATGATAAAATAACTGTACTGGTAGCAAAATATGGACCCACAAAG…
	HblMYB23	1674	558	61.57	8.73	53.74	66.7	-0.682	ATGGGTGAGGTGAAGATAGAGGAGTGCTGCCTTGAAAATAAGCAATTAACGGCGGCTTCAAGCTCGTCTATATCTGAAGGCAGTGGCAGTGCTATTCTCAAGTCTCCCGGAGTATCCAGTCCAGCAACAGCTTCGCCAACTCATAGGAGAACCACTGGGCCAATAAGGCGAGCAAAAGGTGGCTGGACTCCAGAGGAGGATGAAACGTTAAGAAATGCTGTTGCTGCTTTTAAGGGGAAAAGTTGGAAGAAAATAGCTGAGTTTTTTCCTGATAGATCAGAAGTGCAATGTCTACATAGATGGCAGAAGGTTCTTAATCCTGATCTTGTTAAAGGACCTTGGACTCAAGAGGAGGATGATAAAATTATTGATCTGGTAGCAAAATATGGACCCACAAAG…
	HblMYB24	3129	1043	115.12	5.13	56.89	63.21	-0.674	ATGGAAAGTGACAAGTCAATTTCTGCTCCCTCAGATGGGCACAGTGAGGGCGTTCAGAGAATTCGGCCTCTGCATGGACGGACTAGTGGCCCAGCAAGGCGTTCCACAAAGGGGCAATGGACAGCTGAAGAGGATGAGATTTTGTGCAAGGCTGTTCAGCGTTTCAAAGGAAAGAACTGGAAAAAGATTGCTGAGTGTTTCAAGGACCGGACAGATGTACAATGCCTTCATAGGTGGCAGAAGGTCTTAAATCCAGAGCTTGTTAAAGGTCCATGGTCAAAGGAGGAGGATGAAATAATAATTGAAATGGTGAACAAATATGGGCCAAAGAAGTGGTCCACAATTGCACATCATTTACCTGGACGAATTGGAAAACAGTGCAGAGAAAGGTGGCATAAT…
	HblMYB25	753	251	28.68	5.8	47.99	83.44	-0.721	ATGGGAAGACAACCTTGCTGCGAGAAGGTTGGATTGAAGGTAGGTCCATGGACTATTGAAGAAGATCAAAAGCTCATGAATTTCATCCTCAACAATGGGATTCAATGCTGGCGACTTGTCCCAAAACTTGCAGGCTTGTTAAGGTGTGGAAAGAGTTGCAGATTAAGATGGATGAATTATCTGAGGCCTGATCTCAAGAGGGGAGCCTTGACAGAAGCAGAAGAAGATCAAATAATCGAACTTCATTCTCTTTTGGGTAACAGGTGGTCCAAGATTGCTGCACATTTCCCAGGTCGTACAGATAATGAGATAAAAAACCAATGGAATACCAGAATCAAGAAGAAACTAAAGCTCCTTGGTATAGATCCCCATACCCACAAGCCTGTTGAGAAAGGGAAG…
	HblMYB26	738	246	27.76	6.15	65.37	59.31	-0.737	ATGAAAATGGTGCAAGATGAAATCAGAAAGGGTCCATGGACTGAACAGGAAGACATTCTCCTGATCAACTTTGTGCACCTGTTTGGAGATCGACGATGGGATTCTATTGCTAAAGTTTCAGGTTTGAACAGAACTGGAAAGGGTTGCAGGTTGCGATGGGTTAACTATCTGCACCCTGGACTCAAAAGGGGGAAGATGACACCCCAAGAAGAGAGACTTGTGTTGGAACTTCACGCCAAATGGGGAAATAGATGGTCAAGAATTGCTCGCAAATTACCTGGGCGAACAGATAATGAGATAAAAAACTATTGGAGGACTCATATGAGGAAGAAGGCTCAAGAAAGGAAGAGGGCTATGTCACCATCATTGTCATCTTCCGACAGCTCCGCAACATCAACT…
	HblMYB27	978	326	36.61	6.51	45.81	59.45	-0.71	ATGGATGTTAAAGGCAGAAACAGCAATCTCAAGAGCAGCTCCTCCTCCTCCTCCTCCACCACTCAAAGTGAAGAGGAGATGGTGGGTGACTTGAGAAGAGGTCCTTGGACTGTTGAAGAAGACTTCAAGCTCATCAATTACATTGCTACTCATGGAGAGGGTCGTTGGAACTCTCTCGCTCGCTGCGCAGGCCTCAAGCGAACCGGAAAGAGTTGCAGATTGAGATGGCTCAACTATTTAAGACCTGACGTTCGACGTGGAAATATCACCCTCGAAGAACAACTCATGATCCTTGAGCTTCATTCGCGATGGGGCAATCGATGGTCCAAGATCGCACAACACTTACCAGGAAGAACCGACAACGAAATCAAGAACTACTGGAGAACCCGCGTCCAAAAG…
	HblMYB28	1518	506	54.97	5.37	52.31	68	-0.586	ATGGGCAAAATTACAAATGGAGGTGAGGACAATAAAAGGTCAAAAGGCCATCGGGATTCACCAGCAATTGAAGAAGCCAGTAATGGTCCCCTGAAGAAAGGCCCATGGACCTCAGCAGAAGATGCGGTTTTGGTGGACTATGTCACTAAGCATGGAGAGGGAAATTGGAATGCAGTCCAGAAGCATTCAGGGCTTTCTCGTTGCGGAAAAAGCTGCCGCCTGCGATGGGCAAATCACCTACGACCAGATTTAAAGAAGGGTGCATTCACTCCAGAGGAAGAGAGACGAATAATTGAACTCCATGCTAATATGGGAAACAAATGGGCAAGGATGGCTGCAGAGTTGCCTGGACGTACAGATAATGAGATAAAGAACTACTGGAATACGAGAATAAAGAGA…
	HblMYB29	930	310	34.19	6.6	57.63	67.64	-0.584	ATGGGACGGACACCCTGTTGTGATAAGAGAGGATTGAAAAGGGGGCCGTGGACACCCGAAGAAGATGAGATTCTTGTCAGTTACATCAAGAAGAATGGGCATGGAAGCTGGCGCTCTCTCCCTAAGCTCGCAGGCCTTCTTCGCTGTGGCAAGAGTTGCAGGCTTAGATGGACCAACTATCTTAGGCCAGATATAAAACGGGGTCCCTTTACTCTTGAAGAAGAGAAACTTGTCATTCAGCTTCATGGTATTCTTGGAAACAGGTGGGCTGCCATTGCCTCTCAACTACCAGGCAGAACAGATAATGAGATAAAGAACTTGTGGAACACCCACCTGAAGAAACGCCTTCTTTGCATGGGACTTGACTCCCAAACTCATGAGCCCTTTACCTCTTGTGGA…
	HblMYB30	1317	439	49.16	7.59	54.79	62.56	-0.706	ATGGGTAGGCATTCTTGCTGTTACAAGCAGAAATTAAGGAAAGGGCTTTGGTCTCCTGAGGAAGATGAGAAGCTACTGAATTATATTACCAAGCATGGACATGGGTGTTGGAGCTCTGTCCCTAAATTAGCAGGTTTGCAGAGGTGTGGAAAGAGCTGCAGGTTAAGGTGGATTAACTACTTGAGGCCTGATTTGAAGAGAGGAGCATTTTCTCAGCAGGAAGAGAACTTGATAATTGAACTCCACGGAGTTCTTGGCAACAGATGGTCTCAGATTGCAGCACAGCTTCCAGGAAGGACTGATAATGAGATAAAGAATTTATGGAACTCCTGCATTAAAAAGAAGCTGAGTCAAAGAGGTATTGACCCCAACACTCACAAACCTCTCTCTGAGGTTGAG…
	HblMYB31	1071	357	41.04	9.36	61.43	71.85	-0.869	ATGAAGGAGAGGCAGCGTTGGAGAGCTGAAGAGGACGCTTTGTTACGTGCATATGTTAAACAATATGGTCCTAGAGAGTGGAACCTTGTGTCACAGCGCATGAACACACCTCTAAACAGGGATGCTAAATCCTGCTTAGAAAGGTGGAAGAACTACCTCAAGCCTGGTATAAAAAAGGGATCTCTTACTGAAGAAGAGCAGCGTCTTGTTGTCCGACTTCAAGCCAAACACGGCAACAAATGGAAGAAAATTGCAGCGGAAGTTCCAGGTCGAACTGCTAAGAGACTAGGAAAGTGGTGGGAAGTGTTCAAAGAGAAGCAGCAGAGAGAGCAGAAGGAAAACAACAGGACAGTGGAGCCAATTGACGAGGGCAAGTACGATAGGATTCTAGAGACATTT…
	HblMYB32	792	264	29.68	5.46	54.62	75.32	-0.59	ATGGTGAGGGCTCCTTGCTGTGAGAAGATGGGATTAAAGAAAGGGCCTTGGACACCTGAAGAAGATAAGATTTTGATTTCCCATATTCAAAAATATGGCCATAGCAATTGGCGTGCACTGCCTAAGCAAGCTGGTTTATTAAGATGTGGGAAGAGTTGCAGACTCCGATGGATAAACTATTTGAGGCCAGACATTAAGCGAGGAAACTTCACCGAGGAAGAAGAGAAAACCATTATCAAGTTACATGAAATGCTGGGAAATAGGTGGTCGGCAATTGCAGCGAAATTACCAGGAAGGACAGACAACGAGATTAAGAATGTGTGGCACACCCACCTGAAGAAGAAGATCAAACAAAAGCAAGATTCCAATAATCAACAACTCTATGTGACAGTACCAAAA…
	HblMYB33	738	246	27.76	6.15	65.37	59.31	-0.737	ATGAAAATGGTGCAAGATGAAATCAGAAAGGGTCCATGGACTGAACAGGAAGACATTCTCCTGATCAACTTTGTGCACCTGTTTGGAGATCGACGATGGGATTCTATTGCTAAAGTTTCAGGTTTGAACAGAACTGGAAAGGGTTGCAGGTTGCGATGGGTTAACTATCTGCACCCTGGACTCAAAAGGGGGAAGATGACACCCCAAGAAGAGAGACTTGTGTTGGAACTTCACGCCAAATGGGGAAATAGATGGTCAAGAATTGCTCGCAAATTACCTGGGCGAACAGATAATGAGATAAAAAACTATTGGAGGACTCATATGAGGAAGAAGGCTCAAGAAAGGAAGAGGGCTATGTCACCATCATTGTCATCTTCCGACAGCTCCGCAACATCAACT…
	HblMYB34	924	308	35.64	9.07	52.99	61.6	-0.977	ATGGAAAATAAACAAGTGAAGCCACTGATCAAGAAAGGTTTATGGAAACCGGAGGAGGACTTGATCCTCAAGACTTACGTAGAGGCTCATGGAGAAGGCAACTGGACTACTGTGTCTGAAAAATCAGGTTTGATGAGGGGTGGGAAGAGTTGCAGACTGAGATGGAAGAATTACTTAAGACCCAATATTAAACGAGGTGGTATGACTCAAGAGGAAGAAGACCTTATCATTAGGATGCATAAGCTTCTTGGCAATCGATGGTCACTTATTGCCGGCCGACTGCCTGGTCGAACGGACAATGAGGTGAAAAACTATTGGAATACCCATTTGAACAAGAGATGCCGCACTGGCAAAAGAAGAACCGCTGATCCCAGCAACCACCAGAATGGCAACGATGAC…
	HblMYB35	963	321	34.52	9.01	59.41	73.7	-0.52	ATGGCTTCTACGGCGAGAAAAGACGTCGATCGGATCAAAGGTCCATGGAGTCCCGAAGAAGACGAGGCGTTGCGAAGACTGGTCCAAAACTATGGCCCTAGAAACTGGTCTTTAATAAGCAAATCGATTCCTGGTCGATCTGGCAAGTCGTGCCGGTTGCGATGGTGTAACCAGCTTTCCCCTGAGGTCGAACACAGGCCCTTTTCACCTGAAGAAGATGAAACCATTATCCGTGCCCATGCTCGTTTCGGCAACAAGTGGGCCACCATAGCTCGCCTCCTCAATGGCCGCACAGATAACGCCATCAAAAACCATTGGAACTCCACCCTCAAGCGAAAATGTTCTTCCTTCACTGACGACTTAAGCGACGATGCAGACGCCCGACAACCTCTCAAAAGA…
	HblMYB36	1584	528	50.31	8.04	53.24	67.9	-0.835	ATGCAAGAAATGAAGAAGAAAAACGATGGTGGCAATGCAGATTCCAAGAAGAAGGAAAGACATATAGTTACCTGGACTCAACAGGAGGATGATATTCTCCGCCAGCAAATAAGCTTACATGGAACTGAAAATTGGGCGATCATTGCTTCTAAATTCAAGGACAAAACAACAAGACAATGTAGAAGAAGATGGTACACATATTTGAATTCTGATTTCAAGAAGGGGGGATGGTCGCCAGAGGAAGACATGCTCTTGTGTGAGGCCCAGAAAATATTCGGTAACAGATGGACGGAAATAGCCAAAGTTGTTTCTGGCAGAACGGATAACGCTGTGAAGAATCGGTTCTCCACTCTGTGCAAAAAGAGAGCGAAATATGAGGCTTTAGCAAAAGAGAATAAA…
	HblMYB37	3120	1040	114.96	5	62.13	67.34	-0.593	ATGTGGTGCCCTTGTGCTCAACTCAATATGTTGCCAAAACTTTGGAACTTTGCAGAGAAAATGTTGTGTGACAAGACTCACCTGACTTCTTCTCAGCAACATTGCACTACCTTTGATTCCCCAATTTTTATGATACATTACCTTCAGTTAGCTAATTGTAATATTGGGCTGTCTGTAGCTGAGTGTTTTAAGGACCGGACAGATGTACAATGCCTTCATAGGTGGCAGAAGGTCTTAAATCCAGAGCTTGTTAAAGGTCCATGGTCAAAGGAGGAGGATGAAATAATAATTGAACTGGTGAACAAATATGGGCCAAAAAAGTGGTCCACAATTGCACAGCATTTACCTGGACGAATTGGAAAGCAGTGCAGGGAAAGGTGGCATAATCATCTTAATCCT…
	HblMYB38	1500	500	56.37	7.61	51.16	74.15	-0.692	ATGCAAGAAATGAAGAAGAAAAACGATGGTGGCAATGCAGATTCCAAGAAGAAGGAAAGACATATAGTTACCTGGACTCAACAGGAGGATGATATTCTCCGCCAGCAAATAAGCTTACATGGAACTGAAAATTGGGCGATCATTGCATCTAAATTCAAGGACAAAACAACAAGACAGTGTAGAAGAAGATGGTACACATATTTGAATTCTGATTTCAAGAAGGGCGGATGGTCGCCAGAGGAAGACATGCTTTTGTGTGAGGCCCAGAAAATATTTGGTAACAGATGGACAGAAATAGCAAAAGTTGTTTCTGGCAGAACGGATAATGCTGTGAAGAATCGGTTCTCTACTCTATGTAAAAAGAGAGCTAAATATGAGGCTTTAGCGAAAGAGAATAAA…
	HblMYB39	1584	528	56.39	7.64	50.76	75.32	-0.682	ATGCAAGAAATGAAGAAGAAAAACGATGGTGGCAATGCAGATTCCAAGAAGAAGGAAAGACATATAGTTACCTGGACTCAACAGGAGGATGATATTCTCCGCCAGCAAATAAGCTTACATGGAACTGAAAATTGGGCGATCATTGCATCTAAATTCAAGGACAAAACAACAAGACAGTGT1AGAAGAAGATGGTACACATATTTGAATTCTGATTTCAAGAAGGGCGGATGGTCGCCAGAGGAAGACATGCTTTTGTGTGAGGCCCAGAAAATATTTGGTAACAGATGGACAGAAATAGCAAAAGTTGTTTCTGGCAGAACGGATAATGCTGTGAAGAATCGGTTCTCTACTCTATGTAAAAAGAGAGCTAAATATGAGGCTTTAGCGAAAGAGAATAA…
	HblMYB40	3126	1042	115.06	5.16	55.87	63.08	-0.685	ATGGAAAGTGACAAGTCAATTTCTGCTCCCTCAGATGGGCACAGTGAGGGCGTTCAGAGAATTCGGCCTCTGCATGGACGGACTAGTGGCCCAGCAAGGCGTTCCACAAAGGGGCAATGGACAGCTGAAGAGGATGAGATTTTGTGCAAGGCTGTTCAGCGTTTCAAAGGAAAGAACTGGAAAAAGATTGCTGAGTGTTTCAAGGACCGGACAGATGTACAATGCCTTCATAGGTGGCAGAAGGTCTTAAATCCAGAGCTTGTTAAAGGTCCATGGTCAAAGGAGGAGGATGAAATAATAATTGAAATGGTGAACAAATATGGGCCAAAGAAGTGGTCCACAATTGCACATCATTTACCTGGACGAATTGGAAAACAGTGCAGAGAAAGGTGGCATAAT…
	HblMYB41	1068	356	38.71	5.41	55.16	70.98	-0.527	ATGGGAAACAAATGGGCACGCATGGCTGCACATTTGCCTGGTCGTACGGACAATGAGATAAAGAATTACTGGAACACCCGAATTAAGAGGCGTCAACGGGCTGGCTTACCTCTTTATCCTCCTGAAATCTCATTTCAAGCATCGCAGGAGAGACAACTAGGCCTGAATGTTAGTGGAATCAACACCAGGGACAAAGATCATCAAGATCTCTTGCGAACCAACAGTTATGAGATACCTGATGTTATATTTGACAGTTTAAAGGCCAACCATGACATCTCACCTTATGTGCCTGAACTTCCTGGTATTACTGCAAGCAGCATACTAGTGAAAAGTCTGAGTTCTTCTCAATATGGTAGCTTCATGTCGCCAACGATGCATCGTCAAAAGCGTCTTCGAGAA…
	HblMYB42	774	258	30.14	8.71	72.71	74.4	-0.838	ATGTCTTGGGGATTCATGGCAGGGTACCTGGGTTGGGGTGGCCTGATTGAAGAGAGTTGGAGGAAGGGTCCTTGGACTGCTGAAGAAGACAGGTTGCTCATTGAATATGTAAGGTTGCATGGTGAAGGCAGATGGAACTCTGTGGCTAGGCTTGCAGGATTGAGAAGGAACGGAAAGAGCTGCAGATTGAGGTGGGTGAATTACTTGAGACCAGACCTGAAGAGAGGGCAGATAACTCCACATGAGGAAAGCATTATTCTTGAGCTGCATGCTAGGTGGGGAAACAGGTGGTCCACAATTGCAAGAAGCTTGCCTGGAAGAACAGACAATGAGATAAAGAATTATTGGAGGACTCACTTCAAGAAAAAGGCCAAACTCTCTCCAGAAAACTCTGAGAAA…
	HblMYB43	1758	586	63.22	6.75	50.03	65.59	-0.604	ATGTCTACCAACAATGGTGGTAGCGAAGGTGGTGATGGTGATGTACCTGCTGCTGCCAGTCATCAGGGTGGTGGTGGTGTTGATATGCATGCTACTATTCATAATGGGGGAAGTGCTAAAGGAGGCGGTGGTGATGGCAATGGTGAGACCCATTTGAAGAAGGGACCGTGGACGGCGGAGGAGGACGCGATACTTGTGGAGTACGTGAGGAAACATGGTGAAGGAAATTGGAATGCAGTGCAGAGACATTCTGGATTGGCTCGCTGTGGCAAGAGTTGCAGGCTCCGTTGGGCCAACCACCTGCGGCCCAATCTCAAGAAAGGTGCCTTCTCGCCTGAAGAGGAGAGGCTCATCGTTGAGTTGCACGCTAAATTTGGCAACAAATGGGCTCGTATGGCT…
	HblMYB44	1092	364	39.94	9.07	35.91	67.41	-0.506	ATGGTGTCGGTGAACCCCAACCCGGCTCAGGGTTTTTACTTCTTGGATCCCATGAGTATGGGTCTTCCTGGCCTCAATTCTCTGCCGCCGCAGATGAATTCGACTGCTCCTACTACTACAACTACTAATACTGTCACCACTGCTACTAATACTACAACGGCGAGTAACACTTCGGTGTCAACGACGAGTGCGGGTGCTAATACTGTAGCGTTTGCGGACGATCCGTGTAAGAAGATCCGTAAACCTTATACTATCACCAAGTCTAGAGAGAGCTGGACGGAACAAGAGCACGACAAGTTTCTAGAAGCTCTTCAACTATTTGATCGTGACTGGAAGAAGATCGAAGCATTTGTTGGATCTAAGACCGTCATCCAGATACGTAGCCATGCACAGAAGTAC…
